# Supplementary material for: Leukotriene B4 Receptor 2 Mediates the Production of G-CSF That Plays a Critical Role in Steroid-Resistant Neutrophilic Airway Inflammation
Source: Biomedicines. 2022 Nov 19;10(11):2979. doi: 10.3390/biomedicines10112979 (PMC9687517; doi:10.3390/biomedicines10112979)
Supplement: Supplementary file 1 [file biomedicines-10-02979-s001.zip]

Archive with 1 entries (1 files):
- biomedicines-2033647-supplementary.pdf
